# Supplementary material for: Identification of Antibacterial Metabolites from Endophytic Fungus Aspergillus fumigatus, Isolated from Albizia lucidior Leaves (Fabaceae), Utilizing Metabolomic and Molecular Docking Techniques
Source: Molecules. 2022 Feb 8;27(3):1117. doi: 10.3390/molecules27031117 (PMC8839868; doi:10.3390/molecules27031117)
Supplement: Supplementary file 1 [file molecules-27-01117-s001.zip]

Archive with 2 entries (1 files):
- molecules-1549010 SI without track change/
- molecules-1549010 SI without track change/molecules-1549010 SI without track change.pdf
